# Supplementary material for: Contribution of PNPLA3, GCKR, MBOAT7, NCAN, and TM6SF2 Genetic Variants to Hepatocellular Carcinoma Development in Mexican Patients
Source: Int J Mol Sci. 2025 Aug 1;26(15):7409. doi: 10.3390/ijms26157409 (PMC12347070; doi:10.3390/ijms26157409)
Supplement: Supplementary file 1 [file ijms-26-07409-s001.zip]

Archive with 1 entries (1 files):
- ijms-3453191-supplementary.pdf
